# Supplementary material for: Association of Metal Exposure with Novel Immunoinflammatory Indicators
Source: Toxics. 2024 Apr 26;12(5):316. doi: 10.3390/toxics12050316 (PMC11125449; doi:10.3390/toxics12050316)
Supplement: Supplementary file 1 [file toxics-12-00316-s001.zip]

Archive with 1 entries (1 files):
- toxics-2928943-supplementary.pdf
